# Supplementary material for: Sublethal thermal stress promotes migration and invasion of thyroid cancer cells
Source: PLoS One. 2024 Feb 23;19(2):e0298903. doi: 10.1371/journal.pone.0298903 (PMC10889624; doi:10.1371/journal.pone.0298903)
Supplement: S1 Data — (XLSX) [file pone.0298903.s001.xlsx]

## Sheet: Fig1
	Control		37 °C		40 °C		42 °C		45 °C		47 °C		50 °C
	Mean	SD	Mean	SD	Mean	SD	Mean	SD	Mean	SD	Mean	SD	Mean	SD
24 h
B-CPAP	0.667923	0.016275	0.620027	0.039494	0.600675	0.078052	0.563655	0.045937	0.465639	0.080769	0.25711	0.062713	0.0364044	0.0491982
TPC-1	0.721259	0.06843	0.765005	0.047514	0.638119	0.084489	0.537835	0.067716	0.402887	0.041516	0.257741	0.100603	0.060981	0.0438888
FTC-133	0.723937	0.073465	0.683231	0.037324	0.706888	0.075956	0.573812	0.098541	0.462317	0.042508	0.221354	0.08267	0.0403762	0.0594976
48 h
B-CPAP	0.973923	0.01649	0.882964	0.065186	0.89484	0.072467	0.810887	0.074706	0.498779	0.085331	0.095792	0.092004	0	0
TPC-1	1.05475	0.063279	1.01632	0.044459	0.933504	0.073058	0.763455	0.089128	0.586531	0.055435	0.047274	0.031677	0	0
FTC-133	1.07192	0.058436	0.981248	0.055936	0.998348	0.079054	0.853633	0.071014	0.609026	0.030562	0.131615	0.074893	0	0
72 h
B-CPAP	1.16125	0.061087	1.11444	0.040489	1.08062	0.096598	0.980516	0.018657	0.562328	0.071179	0.035512	0.06682	0	0
TPC-1	1.34158	0.062836	1.26791	0.062244	1.10453	0.090747	1.02752	0.100247	0.760576	0.161809	0.057419	0.049526	0	0
FTC-133	1.27786	0.063966	1.2202	0.045445	1.18368	0.086781	1.16893	0.095889	0.819648	0.057475	0.133798	0.091349	0	0

## Sheet: Fig2
	Control		37 °C		40 °C		42 °C		45 °C		47 °C
	Mean	SD	Mean	SD	Mean	SD	Mean	SD	Mean	SD	Mean	SD
B-CPAP	151	12	145	10	168	6	113	16	74	20	0	0
TPC-1	134	9	115	8	141	15	87	18	66	17	0	0
FTC-133	150	7	144	12	200	20	118	7	60	23	0	0

## Sheet: Fig3
	Control		37 °C		40 °C		42 °C		45 °C
	Mean	SD	Mean	SD	Mean	SD	Mean	SD	Mean	SD
B-CPAP	18.0899	4.0229	24.0362	7.08875	42.0655	6.09651	12.0716	9.01722	6.0809	2.04948
TPC-1	11.0114	4.02962	9.02178	3.08618	23.0299	7.05875	5.08531	4.07088	2.0554	2.08789
FTC-133	18.0538	5.06698	16.0611	4.06353	41.0946	10.0666	15.0028	7.07824	9.04545	4.09956

## Sheet: Fig4
	Control		37 °C		40 °C		42 °C		45 °C
	Mean	SD	Mean	SD	Mean	SD	Mean	SD	Mean	SD
B-CPAP	111.086	12.0759	100	6.09899	126.073	8.01382	75.0081	16.0614	0	0
TPC-1	97.0313	9.0854	100	6.00656	115.036	11.0206	62.0997	12.0821	16.0621	4.05661
FTC-133	109.017	9.0073	100	10.0599	125.018	16.0334	87.0996	13.0302	47.0968	20.0988
